# Supplementary material for: Mutation spectrum of NOD2 reveals recessive inheritance as a main driver of Early Onset Crohn’s Disease
Source: Sci Rep. 2021 Mar 10;11:5595. doi: 10.1038/s41598-021-84938-8 (PMC7946957; doi:10.1038/s41598-021-84938-8)
Supplement: Supplementary file 2 — Supplementary Information 2. [file 41598_2021_84938_MOESM2_ESM.xlsx]

## Sheet: Table S1
Table S1
Proband ID	Sex	Age at diagnosis (years)	Dx	Site - Macroscopic Involvement	Site - Microscopic Involvement	Perianal	Montreal Classification UC	Montreal Classification CD
FAM001	F	14.5051	CD	MA duodenum, to ICV	MI duodenum, stomacj, focal proctitis.	0		A1L2L4B1
FAM002	M	8.95825	CD	MA in ileum	MI stomach, TI and ICV	0		A1L1B1
FAM003	M	10.089	CD	MA rectum to splenic flexure		0		A1L2B1
FAM004	F	13.0815	CD	MA PA disease, one apthous ulcer in duod, colon normal	MI Granulomatous colitis sigmoid and des	1		A1L4B1p
FAM005	M	14.5845	UC	MA to caecum. TI normal	MI chronic colitis rectum to cecum moderate activity	0	E3S1
FAM006	M	13.2238	CD	MA oesophagus, anturm, sigmoid, des, transverse, asc. Normal TI	MI all colonic biopsies, TI normal. Granulomatous inflamm stomach.	0		A1L4L2B1
FAM007	M	9.94114	CD	MA to ICV. TI normal.	MI to ICV	1		A1L2B1p
FAM008	M	15.4634	CD	MA prox sigmoid, transverse colon	MI oesoph, antrum, duodenum, splenic and sigmoid	0		A1L2B1
FAM009	F	14.2971	CD	MA 'mild ileocecal CD with a bit of narrowing and some aphthoid ulceration of ICV, colon otherwise normal'	MI focal active and chronic colitis	1		A1L1B2p
FAM010	M	10.1821	CD	Nil on system		0
FAM011	M	14.089	CD	MA normal upper, normal lower to hepatic	MI focal active and chronic colitis	0		A1L1B1
FAM012	M	14.0315	IBDU-UC	MA ICV inflammed, normal TI	MI mild focal changes in TI, acute and chronic colitis throughout with hepatic sparing	0	E3S1
FAM013	M	5.50856	UC	MA oedema in duod, grade 1 colitis throughout, featureless cecum, normal TI	MI - chronic gastritis and oesophagitis, acute and chronic colitis asc colon, chronic colitis cecum, des, sigmoid, rectum	0	E3S1
FAM014	M	12.7201	UC	MA scattered aphthous ulcers in colon, friable TI	MI - chronic gastritis with granuloma, active inflamm with granulomas TI, transverse	0		A1L3B1
FAM015	M	8.75838	UC	ileocolonic disease'	No MI	1		A1L3B1p
FAM016	F	12.1232	UC	MA - TI inflammed, ulcerations; rectum inflamed friable mucosa	MI - severe acute ileitis, mild acute inflamm in cecum, chronic colitis at hep flexure, mild chronic proctitis	1		A1L3B1p
FAM017	M	11.5455	UC	MA - scattered aphthous ulcers all over the colon, mild loss vascularity. TI - mild ulceration & loss vascular markings	MI - focal active colitits in cecum	0		A1L3B1
FAM018	M	14.1027	UC	MA - scattered aphthous ulcers all over colon, TI apthous ulcers	MI - chronic inflamm mild activity in gastric antrum and duodenum, gruanulomatous inflammm thr colon incl prox ileum	0		A1L3B1
FAM019	M	13.2676	CD	MA - aphthous ulcer in cecum, thickened ICV, featureless TI	MI - Mild inflamm with granulomata - TI Chronic inflamm with granulomata throughout colon	0		A1L1B1
FAM020	M	13.3936	CD	MA- erythema in duod. apthous ul des, trans, asc around ICV. TI ulerated & friable	MITI-acute and granul ileitis, focal colitis in cecum and trans	0		A1L3L4B1
FAM021	M	10.2587	CD	MA - norm upper, mild erythema in cecum, Normal colon	MI - nonatrophic gastritis, colon normal, TI not biopsied	0		A1L1B1
FAM023	M	12.5092	UC	MA - pancolitis, involv rectum. TI not intubated	MI - duodenitis, acute focal inflamm TI & colonic biopsies	0	E3S1
FAM024	F	14.2478	CD	MA - ulcers in duod, featureless colon, unable to intubate TI	MI - mild focal colitis in cecum	0		A1L1B1
FAM025	M	12.9802	CD			0
FAM026	M	12.4025	CD	MA - aphthous ulcers in the body of the stomach, 2 perianal skin tags, aphthous ulcers adjacent to ICV	MI - chronic gastritis	0		A1L1L4B1
FAM027	F	12.7858	CD			0
FAM028	M	10.0643	CD	MA - ileitis	MI - chronic gastritis	0		A1L1B1
FAM029	M	15.9535	IBDU	MA - thickened ICV, nodular TI, friable	MI - active ileitis, focal colitis in cecum	0		A1L1B1
FAM030	M	15.4908	CD	MA - scarred cecal valce, not intub. Cecum & colon normal.	MI - chronic colitis cecum and ICV	0		A1L1B1
FAM031	M	13.2758	CD			0
FAM032	M	12.4654	CD			0		A1L3B2
FAM033	M	16.5394	CD	MA - scattered aphthous ulcer in signoid, TI mildly inflammed	MI - severe active ileitis, granulomatous colitis	0		A1L2B1
FAM035	M	13.3333	CD	MA - scattered superficial ulcers, ICV swollen, pus and ulcerations in TI	MI - chronic active gastritis, granulomatous ileitis	0		A1L3B1
FAM036	F	9.03765	CD	MA - apthous ulcers in sigmoid. Ulceration of ICV	MI - granulomatous ileitis	0		A1L1B1
FAM037	F	7.9781	CD	MA-aphthous ulcers in duod bulb, throughout colon	MI - chronic duodenitis, moderate gastritis, acute and chronic ileitis in TI and thr colon	0		A1L2L4B1
FAM038	M	14.6694	CD	MA - pale duod, normal colon to cecum	MI - chronic gastritis, cecum, asc, trans - mild eosinophilia	0		A1L1B1
FAM039	F	17.1061	CD	MA - duodenal ulcers, pus exudating from ICV	MI - chronic active ileitis, chronic active colitis	0		A1L1L4B1
FAM040	M	14.7543	UC	MA - loss of vascul, mild-mod inflammation	MI - acute ileitis, chronic colitis	0	E3S1
FAM041	F	11.499	CD	MA - cecum markedly inflammed with contracture, unable to intubate valve. Apthous ulcers in colon	MI - mild acute pericryptitis, chronic colitis in cecum	0		A1L3B2
FAM042	F	2.07803	UC	MA - gastritis, grade 1 colitis to 20cm	Not on system	0		A1L2B1
FAM043	M	12.0246	CD
FAM044	M	10.5845	CD	MA - ulceration iCV, inflamm TI		0		A1L1B1
FAM045	M	13.2101	CD	MA - duodenal ulcers, discrete aphthous ulcers in des, sig, rectum. Large PA fistula	MI - chronic inflamm with focal granulomata des colon and sigmoid	1		A1L3L4B1p
FAM046	F	12.2163	CD	MA-TI involvement				A1L1B1
FAM047	M	9.48665	CD	MA - scattered ulcers in sig, oedema friable right side, TI not intub	MI - duodenitis, mild to mod granulomatous colitis in cecum	0		A1L3B1
FAM048	F	12.3833	CD	MA - mild gastritis, normal colon	MI - active gastritis, granulomatous colitis	0		A1L1B1
FAM049	F	17.0486	CD	MA - colon normal				A1L1B2
FAM050	M	12.668	CD	MA - TI ulceration	MI - chronic active ileitis	0		A1L1B1
FAM051	M	12.1232	CD	MA - gastric, des, transv involv, cecum, ICV involv, no comment on TI	MI - nomral	0		A1L1L4B1
FAM052	F	7.68515	CD	MA - asc colon circum scarring, scarred TI	MI - granuloma in rectum	0		A1L2B2
FAM053	M	16.7337	CD	MA - TI ulceration	MI - Inflamm of TI	0		A1L1B1
FAM054	M	11.0198	CD			0		A1L1B2
FAM055	M	12.8378	CD	MA - odematous TI	MI - chronic inclamm TI	0		A1L1B1
FAM056	F	12.5969	CD	MA - TI inflamm, and oedema	MI - focal granulomatous TI	0		A1L1B1
FAM057	M	13.3333	CD	MA - TI - ileum - inflamm and thickened	MI - normal	0		A1L1B2
FAM058	M	9.5	CD	MA - inflamm & ulceration TI, ICV	MI - mild gastritis	0		A1L1B1
FAM059	M	6.96235	CD	MA - TI, ICV	MI - nonspecific changes	0		A1L1B1
FAM060	M	7.66872	CD	MA - trans-sig inflamm, ulcers, friable. To mid transverse only	MI - granulomatous colitis	0		A1L3B1
FAM061	F	9.859	CD	MA - deep ulcers in TI. Cecum scattered ulcers. Ulcers in duod	MI - focal active gastritis, chronic active granul inflamm TI. Active colitis cecum	0		A1L1L4B1p
FAM062	M	10.6366	CD	MA - ulcers rectum sigmoid cecum TI oesoph	MI - ileitis, granul colitis in cecum, severe acute colitis sigmoid, rectum	0		A1L3B1
FAM063	M	5.65914	CD	MA - Apthous ulcers stomach, duod, thr colon, normal TI	MI - granulomatous colitis, duodenitis	0		A1L2B1
FAM064	M	14.475	CD	MA - ulceration antrum, duod, thr colon, ileum	MI - granulom inflamm cecum, TI, gastritis, duod	0		A1L3B1
FAM065	M	13.0212	CD	MA - erythema in antrum, ? Stricture in sigmoid	MI - proctitis, acute duod, gastritis	0		A1L3B1
FAM066	F	14.2888	CD			0
FAM067	M	12.0246	CD			0
FAM068	F	18.4613	CD			0
FAM069	M	11.4552	CD	MA - ulcers thr colon and distal TI	MI - gastritis,duodenitis, cecum - acute colitis	0		A1L3B1
FAM070	F	4.4271	IBDU	MA - ulcers in antrum, thr colon, TI	MI - duodenitis, gastritis, acute colitis colon	0	E3S1
FAM071	M	15.0609	CD	MA - nodularity in TI	MI - chronic ileitis	0		A1L1b3
FAM072	M	9.72485	CD	MA - unable to get past sigmoid		0		A1L1B1
FAM073	M	12.8789	CD	MA - patchy pan colitis. Inflammed ulcerated TI	MI - gastritis, inflamm colon	0		AlL3B1
FAM074	M	13.7769	CD	MA - normal colon and ileum	MI - acute inflamm ileum	0		A1L1b2
FAM075	M	13.6208	CD	MA - ileal colonic CD		0		A1L3B1
FAM076	F	12.1889	CD	MA - serpiginous ulcers rectum, ICV, ileum	MI - granul colitis cecum, sigmoid	0		A1L3B1
FAM077	M	12.0849	CD	MA - ulcers in TI, grade 2 colitis	MI - acute ileitis, chronic colitis	0		A1L3B1
FAM078	M	11.7947	CD	MA - multiple ulcers in cecum and ICV	MI - duodenitis, gastritis, chronic colitis in cecum & asc	0		A1L1B1
FAM079	F	5.80698	IBDU	MA - ICV inflamm, TI ulcerated	MI - mod chronic colitis	0		A1L3B1
FAM080	M	10.4887	CD	MA in duodenum & to TI	MI duodenum, TI	0		A1L3L4B1
FAM081	M	13.7413	CD			0		A1L1B1
FAM082	F	7.72348	CD	MA - ICV inflamm, TI ulcerated	MI - mild acute enteritis	0		A1L1B1
FAM083	M	11.4415	UC	MA - continuous mild inflamm to hepatic flex, normal cecum, TI	MI - chronic colitis in colon	0	E1S1
FAM084	M	9.91376	CD
FAM085	F	10.583	CD	MA transverse & ascending, inflammed TI	MI TI, cecum, asc, transverse	0		A1L3B1
FAM086	M	16.8871	CD	MA in TI	MI in TI and stomach	0		A1L1B1
FAM087	M	16.2382	CD	MA to ileum	MI to ileum	0		A1L3B1
FAM088	M	10.5161	CD	MA to caecum. Normal TI	MI to ICV	0		A1L2B1
FAM089	M	10.2888	CD	MA - rectum to asc - normal	MI - mild acute inflamm in transv. Superf gastritis	0		A1L3B1
FAM090	F	15.4606	CD	MA - TI inflamm & ulceration	MI - inflamm in ileum	0		A1L1B1
FAM091	F	10.6475	CD			0
FAM092	M	5.95756	CD	MA - ICV inflamm, TI ulcerated	MI - gastirits, active colitis in TI	0		A1L1B1
FAM093	F	13.1061	CD			0		A1L1B1
FAM094	M	14.3984	CD	MA - TI disease	MI - acute inflamm TI	0		A1L1B1

## Sheet: Table S2
Table S2
	Total # Probands	# Probands with Phenotyping	# Upper GI	% Upper GI	# Cecum	% Cecum	# Terminal Ileum	% Terminal Ileum	# Colon	% Colon	# Proctitis	% Proctitis	# Perianal	% Perianal	# Male	% Male	# CD Dx	% CD Dx
Compound Heterozygous
Rare/Rare	5	5	1	0.2	2	0.4	3	0.6	4	0.8	3	0.6	2	0.4	3	0.6	4	0.8
Common/Rare	29	28	14	0.5	15	0.535714	23	0.821429	16	0.571429	7	0.25	5	0.178571	24	0.827586	27	0.931034
Common/Common	32	32	10	0.3125	14	0.4375	29	0.90625	18	0.5625	4	0.125	8	0.25	19	0.59375	29	0.90625
Homozygous
Rare	3	3	0	0	1	0.333333	1	0.333333	2	0.666667	1	0.333333	0	0	1	0.333333	1	0.333333
p.R702W	7	7	3	0.428571	5	0.714286	4	0.571429	6	0.857143	4	0.571429	3	0.428571	4	0.571429	7	1
p.G908R	5	5	2	0.4	1	0.2	2	0.4	3	0.6	0	0	0	0	4	0.8	4	0.8
p.L1007fs*2	10	10	2	0.2	3	0.3	9	0.9	6	0.6	2	0.2	2	0.2	6	0.6	10	1

## Sheet: Table S3
Table S3
Patient ID	Inheritance	NOD2 Variant (nucleotide)	NOD2 Variant (amino acid)	Diagnosis (Dx)	Current Age	Age at First Instance of Dx	Sex
DiscovEHR_IBD_001	hom	c.C2104T	p.R702W	CD	29	<18	F
DiscovEHR_IBD_002	hom	c.C2104T	p.R702W	CD	30s	20s	M
DiscovEHR_IBD_003	hom	c.C2104T	p.R702W	CD	50s	30s	F
DiscovEHR_IBD_004	hom	c.C2104T	p.R702W	CD	40s	30s	M
DiscovEHR_IBD_005	hom	c.C2104T	p.R702W	CD	50s	40s	M
DiscovEHR_IBD_006	hom	c.C2104T	p.R702W	CD	60s	50s	F
DiscovEHR_IBD_007	hom	c.C2104T	p.R702W	CD	50	50s	F
DiscovEHR_IBD_008	hom	c.C2104T	p.R702W	UC	80s	60s	M
DiscovEHR_IBD_009	hom	c.C2104T	p.R702W	CD/UC	80s	60s	M
DiscovEHR_IBD_010	hom	c.C2104T	p.R702W	UC	80s	70s	F
DiscovEHR_IBD_011	hom	c.3017dupC	p.L1007fs	CD	20s	<18	M
DiscovEHR_IBD_012	hom	c.3017dupC	p.L1007fs	CD	<18	<18	F
DiscovEHR_IBD_013	hom	c.3017dupC	p.L1007fs	CD	20s	20s	F
DiscovEHR_IBD_014	hom	c.3017dupC	p.L1007fs	CD	40s	40s	F
DiscovEHR_IBD_015	hom	c.3017dupC	p.L1007fs	CD	40s	40s	F
DiscovEHR_IBD_016	hom	c.3017dupC	p.L1007fs	CD	40s	40s	M
DiscovEHR_IBD_017	hom	c.3017dupC	p.L1007fs	CD	60s	60s	M
DiscovEHR_IBD_018	hom	c.3017dupC	p.L1007fs	CD	70s	70s	M
DiscovEHR_IBD_019	het	c.C2104T	p.R702W	CD	23.1	<18	M
	het	c.G2722C	p.G908R	CD	23.1	<18	M
DiscovEHR_IBD_020	het	c.C2104T	p.R702W	CD	30s	30s	F
	het	c.G2722C	p.G908R	CD	30s	30s	F
DiscovEHR_IBD_021	het	c.C2104T	p.R702W	CD	50s	40s	M
	het	c.G2722C	p.G908R	CD	50s	40s	M
DiscovEHR_IBD_022	het	c.C2104T	p.R702W	UC	70s	70s	M
	het	c.G2722C	p.G908R	UC	70s	70s	M
DiscovEHR_IBD_023	het	c.C2104T	p.R702W	UC	80s	70s	M
	het	c.G2722C	p.G908R	UC	80s	70s	M
DiscovEHR_IBD_024	het	c.C2104T	p.R702W	UC	60s	50s	M
	het	c.G2722C	p.G908R	UC	60s	50s	M
DiscovEHR_IBD_025	het	c.C2104T	p.R702W	CD	40s	20s	F
	het	c.3017dupC	p.L1007fs	CD	40s	20s	F
DiscovEHR_IBD_026	het	c.C2104T	p.R702W	CD	20s	20s	F
	het	c.3017dupC	p.L1007fs	CD	20s	20s	F
DiscovEHR_IBD_027	het	c.C2104T	p.R702W	CD	30s	20s	F
	het	c.3017dupC	p.L1007fs	CD	30s	20s	F
DiscovEHR_IBD_028	het	c.C2104T	p.R702W	CD	30s	20s	F
	het	c.3017dupC	p.L1007fs	CD	30s	20s	F
DiscovEHR_IBD_029	het	c.C2104T	p.R702W	UC	40s	30s	F
	het	c.3017dupC	p.L1007fs	UC	40s	30s	F
DiscovEHR_IBD_030	het	c.C2104T	p.R702W	CD	40s	30s	F
	het	c.3017dupC	p.L1007fs	CD	40s	30s	F
DiscovEHR_IBD_031	het	c.C2104T	p.R702W	UC	50s	40s	F
	het	c.3017dupC	p.L1007fs	UC	50s	40s	F
DiscovEHR_IBD_032	het	c.C2104T	p.R702W	CD	50s	40s	M
	het	c.3017dupC	p.L1007fs	CD	50s	40s	M
DiscovEHR_IBD_033	het	c.C2104T	p.R702W	UC	50s	40s	M
	het	c.3017dupC	p.L1007fs	UC	50s	40s	M
DiscovEHR_IBD_034	het	c.C2104T	p.R702W	CD	70s	50s	F
	het	c.3017dupC	p.L1007fs	CD	70s	50s	F
DiscovEHR_IBD_035	het	c.C2104T	p.R702W	CD	70s	60s	M
	het	c.3017dupC	p.L1007fs	CD	70s	60s	M
DiscovEHR_IBD_036	het	c.G2722C	p.G908R	CD	30s	20s	M
	het	c.3017dupC	p.L1007fs	CD	30s	20s	M
DiscovEHR_IBD_037	het	c.G2722C	p.G908R	CD	30s	30s	F
	het	c.3017dupC	p.L1007fs	CD	30s	30s	F
DiscovEHR_IBD_038	het	c.G2722C	p.G908R	UC	40s	30s	F
	het	c.3017dupC	p.L1007fs	UC	40s	30s	F
DiscovEHR_IBD_039	het	c.G2722C	p.G908R	CD	40s	30s	F
	het	c.3017dupC	p.L1007fs	CD	40s	30s	F
DiscovEHR_IBD_040	het	c.G2722C	p.G908R	UC	60s	50s	M
	het	c.3017dupC	p.L1007fs	UC	60s	50s	M
DiscovEHR_IBD_041	het	c.T662G	p.L221R	CD	20s	<18	M
	het	c.G2722C	p.G908R	CD	20s	<18	M
DiscovEHR_IBD_042	het	c.C2104T	p.R702W	CD	<20	<18	F
	het	c.C2183T	p.A728V	CD	<20	<18	F
DiscovEHR_IBD_043	het	c.C2026T	p.R676C	CD	40s	20s	F
	het	c.3017dupC	p.L1007fs	CD	40s	20s	F
DiscovEHR_IBD_044	het	c.C2183T	p.A728V	CD	30s	20s	F
	het	c.3017dupC	p.L1007fs	CD	30s	20s	F
DiscovEHR_IBD_045	het	c.G2251A	p.E751K	CD	30s	20s	M
	het	c.3017dupC	p.L1007fs	CD	30s	20s	M
DiscovEHR_IBD_046	het	c.A785G	p.N262S	CD	30s	20s	F
	het	c.G2722C	p.G908R	CD	30s	20s	F
DiscovEHR_IBD_047	het	c.G2845A	p.A949T	CD	40s	30s	F
	het	c.3017dupC	p.L1007fs	CD	40s	30s	F
DiscovEHR_IBD_048	het	c.C2104T	p.R702W	CD	50s	40s	F
	het	c.C2183T	p.A728V	CD	50s	40s	F
DiscovEHR_IBD_049	het	c.C850T	p.R284W	CD	50s	40s	M
	het	c.C2026T	p.R676C	CD	50s	40s	M
	het	c.3017dupC	p.L1007fs	CD	50s	40s	M
DiscovEHR_IBD_050	het	c.C2104T	p.R702W	CD	50s	40s	M
	het	c.C2183T	p.A728V	CD	50s	40s	M
DiscovEHR_IBD_051	het	c.C485T	p.T162M	CD	60s	40s	M
	het	c.G2722C	p.G908R	CD	60s	40s	M
DiscovEHR_IBD_052	het	c.C2104T	p.R702W	CD	60s	50s	F
	het	c.C2026T	p.R676C	CD	60s	50s	F
DiscovEHR_IBD_053	het	c.C2176T	p.R726W	CD	70s	50s	F
	het	c.3017dupC	p.L1007fs	CD	70s	50s	F
DiscovEHR_IBD_054	het	c.A785G	p.N262S	CD	70s	50s	M
	het	c.3017dupC	p.L1007fs	CD	70s	50s	M
DiscovEHR_IBD_055	het	c.C485T	p.T162M	CD	60s	60s	M
	het	c.G2722C	p.G908R	CD	60s	60s	M
DiscovEHR_IBD_056	het	c.C1109T	p.P370L	UC	60s	60s	M
	het	c.G2722C	p.G908R	UC	60s	60s	M
DiscovEHR_IBD_057	het	c.C2104T	p.R702W	UC	70s	70s	F
	het	c.A2921G	p.E974G	UC	70s	70s	F
DiscovEHR_IBD_058	het	c.G79A	p.E27K	CD	40s	30s	M
	het	c.C616T	p.Q206X	CD	40s	30s	M
DiscovEHR_IBD_059	het	c.C850T	p.R284W	CD	40s	40s	F
	het	c.C2026T	p.R676C	CD	40s	40s	F
DiscovEHR_IBD_060	het	c.C1211T	p.S404L	UC	50s	50s	M
	het	c.G2296A	p.V766M	UC	50s	50s	M
DiscovEHR_IBD_061	het	c.A1475C	p.Q492P	CD	80s	60s	F
	het	c.C2183T	p.A728V	CD	80s	60s	F
DiscovEHR_IBD_062	het	c.C22T	p.Q8X	UC	80s	70s	M
	het	c.G2389A	p.D797N	UC	80s	70s	M
DiscovEHR_IBD_063	het	c.C1211T	p.S404L	UC	70s	70s	F
	het	c.G2296A	p.V766M	UC	70s	70s	F
DiscovEHR_IBD_064	het	c.C1211T	p.S404L	CD	80s	70s	F
	het	c.G2296A	p.V766M	CD	80s	70s	F

## Sheet: Table S4
Table S4
#CHR	START	END	REF	ALT	COHORT	BAND	ANNOTATION	GENE	ACCESSION	EXON	NT CHANGE	AA CHANGE	dbSNP	TGP FREQ	EXAC FREQ	DISCOVEHR FREQ	GERP SCORE	GERP PRED	LRT PRED	SIFT PRED	PROVEAN PRED	PPH2-HDIV PRED	PPH2-VAR PRED	MTT_PRED	CADD	IBD_ASSOC
16	50733428	50733428	C	T	DiscovEHR	16q12.1	stopgain SNV	NOD2	NM_022162	exon2	c.C103T	p.Q35X	na	na	na	0.00012	5.37	conserved	neutral	.	.	.	.	disease_causing	37	LoF
16	50733465	50733465	C	T	EOIBD	16q12.1	nonsynonymous SNV	NOD2	NM_022162	exon2	c.C140T	p.S47L	rs201586544	na	0.0002	1e-05	3.12	conserved	neutral	tolerated	neutral	benign	benign	disease_causing	21.3	.
16	50733485	50733485	G	A	DiscovEHR	16q12.1	nonsynonymous SNV	NOD2	NM_022162	exon2	c.G160A	p.E54K	na	na	4.976e-05	2e-05	5.34	conserved	deleterious	deleterious	neutral	probably_damaging	probably_damaging	disease_causing	33	.
16	50733743	50733743	G	A	EOIBD	16q12.1	nonsynonymous SNV	NOD2	NM_022162	exon2	c.G418A	p.A140T	rs34684955	0.00698882	0.002	0.00042	4.32	conserved	neutral	tolerated	neutral	benign	benign	disease_causing	14.02	CD_susceptibility
16	50741763	50741763	T	C	EOIBD	16q12.1	splicing	NOD2	NM_022162	exon3	c.541-3T>C	.	rs141833420	0.00958466	0.0025	0.00045	.	.	.	.	.	.	.	disease_causing	na	.
16	50741791	50741791	C	T	DiscovEHR	16q12.1	nonsynonymous SNV	NOD2	NM_022162	exon3	c.C566T	p.T189M	rs61755182	0.00139776	0.0026	0.00382	3.62	conserved	neutral	deleterious	neutral	probably_damaging	probably_damaging	disease_causing	26	CD_susceptibility
16	50744519	50744519	C	T	DiscovEHR	16q12.1	stopgain SNV	NOD2	NM_022162	exon4	c.C697T	p.Q233X	na	na	1.648e-05	3e-05	5.26	conserved	deleterious	.	.	.	.	disease_causing	35	LoF
16	50744565	50744565	T	G	EOIBD/ DiscovEHR	16q12.1	nonsynonymous SNV	NOD2	NM_022162	exon4	c.T743G	p.L248R	rs104895423	0.000199681	0.0006	0.00049	5.33	conserved	deleterious	deleterious	deleterious	probably_damaging	probably_damaging	disease_causing	25.3	CD_susceptibility
16	50744663	50744663	C	T	EOIBD	16q12.1	nonsynonymous SNV	NOD2	NM_022162	exon4	c.C841T	p.L281F	na	na	8.324e-05	2e-05	4.59	conserved	neutral	deleterious	deleterious	probably_damaging	possibly_damaging	disease_causing	24.3	.
16	50744753	50744753	C	T	EOIBD/ DiscovEHR	16q12.1	nonsynonymous SNV	NOD2	NM_022162	exon4	c.C931T	p.R311W	rs104895427	0.000798722	0.0005	0.00067	5.62	conserved	neutral	deleterious	deleterious	probably_damaging	probably_damaging	disease_causing	32	CD_susceptibility
16	50744852	50744852	T	C	EOIBD	16q12.1	nonsynonymous SNV	NOD2	NM_022162	exon4	c.T1030C	p.S344P	na	na	na	0	5.75	conserved	neutral	deleterious	deleterious	probably_damaging	probably_damaging	disease_causing	22.6	novel_IBD
16	50745012	50745012	C	T	EOIBD/ DiscovEHR	16q12.1	nonsynonymous SNV	NOD2	NM_022162	exon4	c.C1190T	p.P397L	rs150078153	na	0.0001	0.00054	4.64	conserved	deleterious	deleterious	deleterious	probably_damaging	probably_damaging	disease_causing	24.1	.
16	50745099	50745099	G	A	EOIBD	16q12.1	nonsynonymous SNV	NOD2	NM_022162	exon4	c.G1277A	p.R426H	na	0.000199681	5.792e-05	5e-05	5.26	conserved	deleterious	deleterious	deleterious	probably_damaging	probably_damaging	disease_causing	26.1	.
16	50745331	50745331	-	G	EOIBD	16q12.1	frameshift insertion	NOD2	NM_022162	exon4	c.1509dupG	p.E503fs	na	na	na	0	.	.	.	.	.	.	.	disease_causing	na	novel_IBD_LoF
16	50745378	50745378	A	C	DiscovEHR	16q12.1	nonsynonymous SNV	NOD2	NM_022162	exon4	c.A1556C	p.Q519P	rs368316739	na	3.343e-05	1e-05	1.69	neutral	neutral	deleterious	deleterious	probably_damaging	possibly_damaging	disease_causing	23.5	.
16	50745656	50745656	G	A	EOIBD	16q12.1	nonsynonymous SNV	NOD2	NM_022162	exon4	c.G1834A	p.A612T	rs104895438	na	0.0006	0.00017	5.31	conserved	deleterious	deleterious	deleterious	probably_damaging	probably_damaging	disease_causing	24.6	CD_susceptibility
16	50745723	50745741	GGCCAGGCAACTCACCAAT	-	EOIBD	16q12.1	frameshift deletion	NOD2	NM_022162	exon4	c.1901_1919del	p.N637Sfs	na	na	8.287e-06	0	.	.	.	.	.	.	.	disease_causing	na	novel_IBD_LoF
16	50745825	50745825	C	T	EOIBD	16q12.1	nonsynonymous SNV	NOD2	NM_022162	exon4	c.C2003T	p.P668L	rs5743275	na	0.0003	7e-05	4.79	conserved	neutral	deleterious	neutral	probably_damaging	benign	disease_causing	16.58	.
16	50745872	50745872	C	T	DiscovEHR	16q12.1	nonsynonymous SNV	NOD2	NM_022162	exon4	c.C2050T	p.R684W	rs5743276	0.000199681	0.0004	0.0007	1.26	neutral	neutral	deleterious	deleterious	benign	benign	disease_causing	23.2	CD_susceptibility
16	50745926	50745926	C	T	EOIBD/ DiscovEHR	16q12.1	nonsynonymous SNV	NOD2	NM_022162	exon4	c.C2104T	p.R702W	rs2066844	0.014377	0.0227	0.05025	3.66	conserved	neutral	deleterious	deleterious	probably_damaging	possibly_damaging	disease_causing	24.1	CD_susceptibility
16	50745929	50745929	C	T	EOIBD/ DiscovEHR	16q12.1	nonsynonymous SNV	NOD2	NM_022162	exon4	c.C2107T	p.R703C	rs5743277	0.000998403	0.0033	0.00538	3.67	conserved	neutral	deleterious	deleterious	probably_damaging	possibly_damaging	disease_causing	27.6	CD_susceptibility
16	50745960	50745960	G	A	EOIBD	16q12.1	nonsynonymous SNV	NOD2	NM_022162	exon4	c.G2138A	p.R713H	rs104895483	na	0.0003	0.00092	4.78	conserved	neutral	tolerated	neutral	benign	benign	disease_causing	21.6	CD_susceptibility
16	50745996	50745996	C	G	EOIBD	16q12.1	nonsynonymous SNV	NOD2	NM_022162	exon4	c.C2174G	p.A725G	rs5743278	0.0183706	0.0041	0.0005	3.76	conserved	neutral	tolerated	neutral	benign	benign	polymorphism	3.629	CD_susceptibility
16	50746079	50746079	C	T	DiscovEHR	16q12.1	nonsynonymous SNV	NOD2	NM_022162	exon4	c.C2257T	p.R753W	na	na	3.313e-05	0.000204	4.46	conserved	neutral	deleterious	deleterious	probably_damaging	possibly_damaging	disease_causing	25.5	.
16	50746086	50746086	C	T	DiscovEHR	16q12.1	nonsynonymous SNV	NOD2	NM_022162	exon4	c.C2264T	p.A755V	rs61747625	0.000199681	0.0023	0.00639	5.47	conserved	deleterious	deleterious	deleterious	probably_damaging	probably_damaging	disease_causing	24.4	CD_susceptibility
16	50746154	50746154	G	A	DiscovEHR	16q12.1	nonsynonymous SNV	NOD2	NM_022162	exon4	c.G2332A	p.E778K	rs104895443	0.000199681	0.0002	0.000536	5.3	conserved	deleterious	deleterious	deleterious	probably_damaging	probably_damaging	disease_causing	25.8	CD_susceptibility
16	50746194	50746194	G	A	EOIBD	16q12.1	nonsynonymous SNV	NOD2	NM_022162	exon4	c.G2372A	p.R791Q	rs104895464	0.000199681	0.0016	0.00202	-5.49	neutral	neutral	tolerated	neutral	benign	benign	disease_causing	0.074	.
16	50750505	50750505	G	A	DiscovEHR	16q12.1	nonsynonymous SNV	NOD2	NM_022162	exon5	c.G2470A	p.D824N	rs61755272	0.000399361	0.0003	0.00069	4.81	conserved	neutral	tolerated	neutral	possibly_damaging	benign	disease_causing	15.76	CD_susceptibility
16	50750810	50750810	A	G	EOIBD	16q12.1	nonsynonymous SNV	NOD2	NM_022162	exon6	c.A2555G	p.N852S	rs104895467	0.000399361	0.0012	0.00056	5.76	conserved	deleterious	deleterious	deleterious	probably_damaging	probably_damaging	disease_causing	23.6	CD_susceptibility
16	50753853	50753853	T	C	EOIBD	16q12.1	nonsynonymous SNV	NOD2	NM_022162	exon7	c.T2648C	p.I883T	na	na	8.238e-06	9e-06	5.91	conserved	deleterious	deleterious	deleterious	probably_damaging	possibly_damaging	disease_causing	27.9	.
16	50756540	50756540	G	T	EOIBD	16q12.1	nonsynonymous SNV	NOD2	NM_022162	exon8	c.G2722T	p.G908C	na	na	0.0002	8e-05	5.91	conserved	deleterious	deleterious	deleterious	probably_damaging	probably_damaging	disease_causing	32	.
16	50756540	50756540	G	C	EOIBD/ DiscovEHR	16q12.1	nonsynonymous SNV	NOD2	NM_022162	exon8	c.G2722C	p.G908R	rs2066845	0.00459265	0.0099	0.01722	5.91	conserved	deleterious	deleterious	deleterious	probably_damaging	probably_damaging	disease_causing	31	CD_susceptibility
16	50756571	50756571	C	A	EOIBD	16q12.1	nonsynonymous SNV	NOD2	NM_022162	exon8	c.C2753A	p.A918D	rs104895452	0.000599042	0.0004	0.00038	5.91	conserved	deleterious	deleterious	deleterious	probably_damaging	probably_damaging	disease_causing	33	CD_susceptibility
16	50759443	50759443	G	A	DiscovEHR	16q12.1	nonsynonymous SNV	NOD2	NM_022162	exon10	c.G2926A	p.A976T	rs148561632	na	0.0002	0.00017	4.87	conserved	neutral	deleterious	deleterious	benign	benign	disease_causing	22.7	.
16	50759450	50759450	G	A	EOIBD	16q12.1	nonsynonymous SNV	NOD2	NM_022162	exon10	c.G2933A	p.G978E	na	na	3.312e-05	1.9e-05	2.68	conserved	deleterious	tolerated	neutral	probably_damaging	probably_damaging	disease_causing	22.6	CD_susceptibility
16	50763764	50763764	A	G	DiscovEHR	16q12.1	nonsynonymous SNV	NOD2	NM_022162	exon11	c.A3002G	p.E1001G	na	na	na	3.8e-05	1.93	neutral	neutral	tolerated	deleterious	possibly_damaging	possibly_damaging	disease_causing	24.3	.
16	50763779	50763779	-	C	EOIBD/ DiscovEHR	16q12.1	frameshift insertion	NOD2	NM_022162	exon11	c.3017dupC	p.L1007fs	na	0.00599	0.01306	0.029187	.	.	.	.	.	.	.	disease_causing	na	CD_susceptibility
16	50765663	50765663	G	T	DiscovEHR	16q12.1	nonsynonymous SNV	NOD2	NM_022162	exon12	c.G3056T	p.R1019L	na	na	4.945e-05	0.00038	4.67	conserved	deleterious	deleterious	deleterious	probably_damaging	probably_damaging	disease_causing	31	.
16	50765670	50765670	C	G	EOIBD	16q12.1	nonsynonymous SNV	NOD2	NM_022162	exon12	c.C3063G	p.N1021K	na	na	8.24e-06	0	2.62	conserved	deleterious	deleterious	deleterious	probably_damaging	probably_damaging	disease_causing	26.8	novel_IBD
